# Supplementary material for: Novel Conjugated Polymers Containing 3-(2-Octyldodecyl)thieno[3,2-b]thiophene as a π-Bridge for Organic Photovoltaic Applications
Source: Polymers (Basel). 2020 Sep 17;12(9):2121. doi: 10.3390/polym12092121 (PMC7570215; doi:10.3390/polym12092121)
Supplement: Supplementary file 1 [file polymers-12-02121-s001.zip]

Archive with 1 entries (1 files):
- polymers-918412-supplementary.docx
